# Supplementary material for: Differences in Ratio of Carbon Stable Isotopes among Barley Grain Milling Fractions with Various Concentrations of Beta-Glucans
Source: Molecules. 2023 Jul 29;28(15):5738. doi: 10.3390/molecules28155738 (PMC10420649; doi:10.3390/molecules28155738)
Supplement: Supplementary file 1 [file molecules-28-05738-s001.zip]

Archive with 1 entries (1 files):
- molecules-2452549-supplementary.pdf
